# Supplementary material for: Effect of Sirolimus/Metformin Co-Treatment on Hyperglycemia and Cellular Respiration in BALB/c Mice
Source: Int J Mol Sci. 2023 Jan 8;24(2):1223. doi: 10.3390/ijms24021223 (PMC9866855; doi:10.3390/ijms24021223)
Supplement: Supplementary file 1 [file ijms-24-01223-s001.zip]

Archive with 1 entries (1 files):
- ijms-1999375-supplementary.pdf
